# Supplementary material for: Rapid riparian ecosystem recovery in low-latitudinal North China following the end-Permian mass extinction
Source: eLife. 2026 May 18;14:RP104205. doi: 10.7554/eLife.104205 (PMC13183373; doi:10.7554/eLife.104205)
Supplement: Supplementary file 1. [file elife-104205-supp1.zip]

Archive with 19 entries (18 files):
- scalebar/
- scalebar/Figure 3-video 1-scalebar.avi
- __MACOSX/scalebar/._Figure 3-video 1-scalebar.avi
- scalebar/Figure 4-video 3-scalebar.avi
- __MACOSX/scalebar/._Figure 4-video 3-scalebar.avi
- scalebar/Figure 1-video 3-scalebar.avi
- __MACOSX/scalebar/._Figure 1-video 3-scalebar.avi
- scalebar/Figure 1-video 2-scalebar.avi
- __MACOSX/scalebar/._Figure 1-video 2-scalebar.avi
- scalebar/Figure 4-video 2-scalebar.avi
- __MACOSX/scalebar/._Figure 4-video 2-scalebar.avi
- scalebar/Figure 4-video 1-scalebar.avi
- __MACOSX/scalebar/._Figure 4-video 1-scalebar.avi
- scalebar/Figure 1-video 1-scalebar.avi
- __MACOSX/scalebar/._Figure 1-video 1-scalebar.avi
- scalebar/Figure 3-video 2-scalebar.avi
- __MACOSX/scalebar/._Figure 3-video 2-scalebar.avi
- scalebar/Figure 3-video 3-scalebar.avi
- __MACOSX/scalebar/._Figure 3-video 3-scalebar.avi
